# Supplementary material for: Detecting and dissecting signaling crosstalk via the multilayer network integration of signaling and regulatory interactions
Source: Nucleic Acids Res. 2023 Nov 11;52(1):e5. doi: 10.1093/nar/gkad1035 (PMC10783515; doi:10.1093/nar/gkad1035)
Supplement: gkad1035_Supplemental_Files [file gkad1035_supplemental_files.zip]

Archive with 6 entries (6 files):
- Halu_MuXTalk_Supp_Fig5_p1e4.pdf
- Halu_MuXTalk_Supp_Fig6_p1e5.pdf
- Halu_MuXTalk_Supp_Fig7_p1e6.pdf
- MuXTalk_Supplementary_Figures_R2.pdf
- Supplementary_File_1.xlsx
- Supplementary_File_2.xlsx
