# Supplementary material for: Detecting and dissecting signaling crosstalk via the multilayer network integration of signaling and regulatory interactions
Source: Nucleic Acids Res. 2023 Nov 11;52(1):e5. doi: 10.1093/nar/gkad1035 (PMC10783515; doi:10.1093/nar/gkad1035)
Supplement: gkad1035_Supplemental_Files [file gkad1035_supplemental_files.zip › Supplementary_File_1.xlsx]

## Sheet: manual_curation_between
Discovery rank	Pathway pair	PMID	Key sentences	Direction	Notes	From PubMed query?
1	Estrogen signaling pathway - Oxytocin signaling pathway	26951941	While estradiol (E2) is known to modulate several actions of ANGII in the brain, the molecular and cellular mechanisms of the interaction between E2 and ANGII and its physiological role in the control of body fluids remain unclear. / E2 therapy decreased oxytocin (OT) and vasopressin (AVP) secretion and decreased ERK1/2 phosphorylation in the supraoptic and paraventricular nuclei (SON and PVN, re…	a2b	Multiple supporting sentences throughout the article, separated by " / "	Y
2	Oxytocin signaling pathway - Estrogen signaling pathway	10026816	Estradiol (E2)-induced upregulation is accompanied by an increase in OT receptor (OTR) mRNA accumulation, implying that the E2 effect is mediated via increased OTR gene transcription and/or OTR mRNA stabilization.	b2a		Y
3	Oxytocin signaling pathway - TGF-beta signaling pathway	28506310	Additionally, our data suggest pathway crosstalk between TGF-Œ≤/pSmad3 and OXTR, implying that sustained attenuation of the TGF-Œ≤/pSmad3 pathway will reduce pro-regenerative OXTR/pERK signaling.	b2a		Y
4	Ras signaling pathway - Estrogen signaling pathway	32094002	Recently, novel sort of estrogen receptors (G protein - coupled estrogen receptor; GPER and estrogen-related receptor; ERR) that signal directly via estrogen binding and/or via mutual interaction-regulated estrogen signaling were reported in various organs including testis. / Changes in receptor expression, decreased cholesterol and increased estradiol tissue concentrations occurred through decre…	a2b	Multiple supporting sentences throughout the article, separated by " / "	Y
5	TGF-beta signaling pathway - Rap1 signaling pathway	34840979	The downregulation of Rap1GAP expression can activate the TGF-Œ≤/Smad3 pathway to inhibit NIS expression and alter the tumor cell functions of PTC.	b2a	NO_PMID_RETURNED	N
6	p53 signaling pathway - TGF-beta signaling pathway	34184070	In summary, these data indicated that miR‚Äë29b has an important role in proliferation and apoptosis of H22 cells by regulating the TGF‚ÄëŒ≤1 signaling pathway, the p53‚Äëdependent apoptotic pathway, and the crosstalk between TGF‚ÄëŒ≤1 and p53.	a2b		Y
7	TGF-beta signaling pathway - p53 signaling pathway	32990549	The results indicated that TGF-Œ≤1-induced EMT in A549 cells exhibited altered expression of the IL-17A, p53-fibrinolytic markers and EMT markers at the mRNA and protein level. Intervention with curcumin attenuated alveolar EMT and inactivated TGF-Œ≤1 induced Smad/non Smad signaling pathways via blocking p53-fibrinolytic system.	a2b		Y
8	Oxytocin signaling pathway - PPAR signaling pathway	10795906	Treatment of rabbit amnion cells in primary culture with oxytocin resulted in a 3- to 4-fold increase in PPAR, as measured by luciferase activity, directed by a multimerised PPAR response element in transiently-transfected cells.	a2b	NO_PMID_RETURNED	N
9	PPAR signaling pathway - Oxytocin signaling pathway	10795906	Treatment of rabbit amnion cells in primary culture with oxytocin resulted in a 3- to 4-fold increase in PPAR, as measured by luciferase activity, directed by a multimerised PPAR response element in transiently-transfected cells.	b2a	NO_PMID_RETURNED	N
10	Toll-like receptor signaling pathway - NOD-like receptor signaling pathway	29913461	In addition, NOD2 showed greater interdependence with TLR2 than with TLR4. Indeed, NOD2 expression significantly increased in both cells treated with TLR2 agonists and the intestinal tract of Tlr2-/- mice.	a2b		Y
11	NOD-like receptor signaling pathway - Toll-like receptor signaling pathway	31941025	Pathogen-associated molecular patterns (PAMPs) activate JNK and other MAPK upon recognition by toll-like receptors (TLRs). Apart from TLRs, PAMPs are sensed by several other pattern recognition receptors, including cytosolic NOD-like receptors (NLRs). In a recent study, we demonstrated that the NLR member NLRP12 plays a critical role in suppressing HCC via negative regulation of the JNK pathway.	a2b		Y
12	PPAR signaling pathway - Adrenergic signaling in cardiomyocytes	32099540	These results suggest that the activation of Œ± 1-adrenergic receptor stimulates energetic reprogramming via PPARŒ¥ that increases mitochondrial oxidative phosphorylation and has healthy and organ-specific biological effects in multiple organs, including skeletal muscle, beyond its vasomotion effect.	b2a		Y
13	Oxytocin signaling pathway - Thyroid hormone synthesis	1302872	This chapter delineates the potential of the oxytocin (OT) and vasopressin (VP) genes to be regulated by ligand-activated transacting factors of the steroid/thyroid hormone superfamily, reveals the sensitivity of the OT gene to estrogens and thyroid hormone, and outlines the mapping of elements involved in the response.	b2a		N
14	Adrenergic signaling in cardiomyocytes - PPAR signaling pathway	32099540	These results suggest that the activation of Œ± 1-adrenergic receptor stimulates energetic reprogramming via PPARŒ¥ that increases mitochondrial oxidative phosphorylation and has healthy and organ-specific biological effects in multiple organs, including skeletal muscle, beyond its vasomotion effect.	a2b		Y
15	Thyroid hormone synthesis - Oxytocin signaling pathway	1302872	This chapter delineates the potential of the oxytocin (OT) and vasopressin (VP) genes to be regulated by ligand-activated transacting factors of the steroid/thyroid hormone superfamily, reveals the sensitivity of the OT gene to estrogens and thyroid hormone, and outlines the mapping of elements involved in the response.	a2b		N
16	Adherens junction - Chemokine signaling pathway	14962085	IL-4/IL-13 decreased the levels of membrane staining for adherens junction proteins, whereas IFN-Œ≥ increased membrane staining. Taken together, these results suggest that IL-4/IL-13 and IFN-Œ≥ induce alternations in the distribution of adherens junctions in a different fashion and thereby contribute to the reciprocal regulation of TARC/MDC production.	b2a	NO_PMID_RETURNED	N
17	Wnt signaling pathway - Viral protein interaction with cytokine and cytokine receptor	29237464	Mechanistic analyses suggest the secretion of Wnt ligands by AEC along with a degradation of the cellular junctions after poly(I:C) exposure, leading to the release of Œ≤-catenin from the cell membrane and stimulation of the Wnt/Œ≤-catenin pathway.	b2a		Y
18	Phospholipase D signaling pathway - PPAR signaling pathway	19839935	Both preadipocytes and mature adipocytes were found to express CB1 and CB2 receptors, as well as the enzymes necessary to synthesize (N-acylphosphatidylethanolamine-Phospholipase D), and degrade (fatty acid amide hydrolase) anandamide. / The endocannabinoids anandamide and 2-arachidonoylglycerol are lipid mediators that signal via CB(1) and CB(2) cannabinoid receptors and Gi/o-proteins to inhibit…	a2b	Multiple supporting sentences throughout the article, separated by " / "	Y
19	Chemokine signaling pathway - Adherens junction	14962085	IL-4/IL-13 decreased the levels of membrane staining for adherens junction proteins, whereas IFN-Œ≥ increased membrane staining. Taken together, these results suggest that IL-4/IL-13 and IFN-Œ≥ induce alternations in the distribution of adherens junctions in a different fashion and thereby contribute to the reciprocal regulation of TARC/MDC production.	a2b	NO_PMID_RETURNED	N
20	Ras signaling pathway - TGF-beta signaling pathway	36450983	Here we show in mice that, after oncogenic RAS activation, cancer stem cells rewire their gene expression program and trigger self-propelling, aberrant signalling crosstalk with their tissue microenvironment that drives their malignant progression. / Coupling our clonal skin HRASG12V mouse model with single-cell transcriptomics, chromatin landscaping, lentiviral reporters and lineage tracing, we …	a2b	Multiple supporting sentences throughout the article, separated by " / "	Y
21	TGF-beta signaling pathway - Ras signaling pathway	30298904	This reduced expression of RasGRP1 is dependent on TGF-Œ≤, as addition of TGF-Œ≤ to conventional T cells reduces RasGRP1 expression. Conversely, RasGRP1 expression in tTregs increases when TGF-Œ≤ signaling is inhibited. Together, these data show that RasGRP1 expression is repressed in tTregs by TGF-Œ≤ signaling and suggests that reduced RasGRP1 expression is critical for tTregs to resist apoptosi…	a2b		Y
22	Hippo signaling pathway - Viral protein interaction with cytokine and cytokine receptor	33148514	The persistent infection with high-risk human papillomavirus (HPV) is an etiologic factor for the development of different types of cancers, mainly attributed to the continuous expression of E6 and E7 HPV oncoproteins, which regulate several cell signalling pathways including the Hippo pathway.	b2a	NO_PMID_RETURNED	N
23	PI3K-Akt signaling pathway - TGF-beta signaling pathway	36450983	Coupling our clonal skin HRASG12V mouse model with single-cell transcriptomics, chromatin landscaping, lentiviral reporters and lineage tracing, we show that aberrant crosstalk between cancer stem cells and their microenvironment triggers angiogenesis and TGFŒ≤ signalling, creating conditions that are conducive for hijacking leptin and leptin receptor signalling, which in turn launches downstream…	b2a		Y
24	Viral protein interaction with cytokine and cytokine receptor - Adherens junction	32017415	HCV is a small, enveloped, positive-strand RNA virus that spreads through tight junctions and infects liver cells. Cellular entry of HCV is accomplished by its binding to tight junction-associated coreceptors on hepatocytes and subsequent endocytosis. / The tetraspanin molecule CD81 and human scavenger receptor class B member 1 are HCV receptors that cooperate with tight junction proteins to faci…	a2b	NO_PMID_RETURNED, Multiple supporting sentences throughout the article, separated by " / "	N
25	Viral protein interaction with cytokine and cytokine receptor - Hippo signaling pathway	33148514	The persistent infection with high-risk human papillomavirus (HPV) is an etiologic factor for the development of different types of cancers, mainly attributed to the continuous expression of E6 and E7 HPV oncoproteins, which regulate several cell signalling pathways including the Hippo pathway.	a2b	NO_PMID_RETURNED	N
26	Oxytocin signaling pathway - cGMP-PKG signaling pathway	25963797	cGMP-dependent protein kinase (PKG) inhibitor KT-5823 blocks the protective effect of OT (62.5 nM) treatment at reperfusion.	b2a	NO_PMID_RETURNED	N
27	Estrogen signaling pathway - PI3K-Akt signaling pathway	34610415	Many breast cancer patients harbor high estrogen receptor (ER) expression in tumors that can be treated with endocrine therapy, which includes aromatase inhibitors (AI); unfortunately, resistance often occurs. Mitochondrial dysfunction has been thought to contribute to progression and to be related to hormone receptor expression in breast tumors. / The up-regulation of AREG-epidermal growth facto…	b2a	Multiple supporting sentences throughout the article, separated by " / "	Y
28	TGF-beta signaling pathway - PI3K-Akt signaling pathway	36450983	Coupling our clonal skin HRASG12V mouse model with single-cell transcriptomics, chromatin landscaping, lentiviral reporters and lineage tracing, we show that aberrant crosstalk between cancer stem cells and their microenvironment triggers angiogenesis and TGFŒ≤ signalling, creating conditions that are conducive for hijacking leptin and leptin receptor signalling, which in turn launches downstream…	a2b		Y
29	JAK-STAT signaling pathway - Toll-like receptor signaling pathway	35995624	RNA sequencing revealed that the nanostructure and COL1 could synergistically activate RhoA/ROCK, PI3K-AKT, and classical MAPK signaling pathways in MŒ¶s to sustain the cell cycle, and trigger autocrine feedback-mediated JAK-STAT and FoxO signaling pathways, which in turn motivated autophagy and oxidative stress resistance and attenuated lipopolysaccharide-induced Toll-like receptor signaling pat…	a2b		Y
30	Glucagon signaling pathway - p53 signaling pathway	34417460	Glucagon, adrenaline and glucocorticoids augment protein levels of p53, and administration of these hormones to p53 deficient human hepatocytes and to liver-specific p53 deficient mice fails to increase glucose levels. Moreover, insulin decreases p53 levels, and over-expression of p53 impairs insulin sensitivity.	a2b	NO_PMID_RETURNED	N
31	Rap1 signaling pathway - TGF-beta signaling pathway	34840979	The downregulation of Rap1GAP expression can activate the TGF-Œ≤/Smad3 pathway to inhibit NIS expression and alter the tumor cell functions of PTC.	a2b	NO_PMID_RETURNED	N
32	Adherens junction - Viral protein interaction with cytokine and cytokine receptor	32017415	HCV is a small, enveloped, positive-strand RNA virus that spreads through tight junctions and infects liver cells. Cellular entry of HCV is accomplished by its binding to tight junction-associated coreceptors on hepatocytes and subsequent endocytosis. / The tetraspanin molecule CD81 and human scavenger receptor class B member 1 are HCV receptors that cooperate with tight junction proteins to faci…	b2a	NO_PMID_RETURNED	N
33	TGF-beta signaling pathway - Apelin signaling pathway	22149969	n fact, Cripto-1 modulates signaling of transforming growth factor-Œ≤ family members, including Nodal, GDF-1/-3, Activin, and TGF-Œ≤1, activates c-src/MAPK/Protein Kinase B (AKT) pathway in a Glypican-1 and GRP78-dependent manner, and cross-talks with erbB4, Wnt/Œ≤-catenin, Notch, Caveolin-1, and Apelin/putative receptor protein related to Angiotensin-type I receptor (APJ) pathways.	a2b		Y
34	TGF-beta signaling pathway - Phospholipase D signaling pathway	8575002	The abnormal proliferation of cardiac fibroblasts and deposition of the ECM protein, collagen, associated with hypertension and myocardial infarction, may adversely affect the performance of the heart. / Angiotensin II, aldosterone and endothelins play a central role in the remodeling of the ECM in hypertension, and decrease collagenase activity and/or increase collagen synthesis in cultured cell…	a2b		Y
35	Glucagon signaling pathway - Oxytocin signaling pathway	17283236	[Arg8]-vasopressin (AVP) and oxytocin (OT) are neurohy- pophysial hormones which exert various actions, including the control of blood glucose, in some peripheral tissues. / In addition, both AVP and OT stimulated glucagon secretion with the same efficacy in V1bRK/K mice as in V1bRC/C mice.	b2a	NO_PMID_RETURNED	N
36	Oxytocin signaling pathway - Glucagon signaling pathway	17283236	[Arg8]-vasopressin (AVP) and oxytocin (OT) are neurohy- pophysial hormones which exert various actions, including the control of blood glucose, in some peripheral tissues. / In addition, both AVP and OT stimulated glucagon secretion with the same efficacy in V1bRK/K mice as in V1bRC/C mice.	a2b	NO_PMID_RETURNED	N
37	PPAR signaling pathway - Phospholipase D signaling pathway	19839935	Both preadipocytes and mature adipocytes were found to express CB1 and CB2 receptors, as well as the enzymes necessary to synthesize (N-acylphosphatidylethanolamine-Phospholipase D), and degrade (fatty acid amide hydrolase) anandamide. / The endocannabinoids anandamide and 2-arachidonoylglycerol are lipid mediators that signal via CB(1) and CB(2) cannabinoid receptors and Gi/o-proteins to inhibit…	b2a	Multiple supporting sentences throughout the article, separated by " / "	Y
38	Viral protein interaction with cytokine and cytokine receptor - Wnt signaling pathway	29237464	Mechanistic analyses suggest the secretion of Wnt ligands by AEC along with a degradation of the cellular junctions after poly(I:C) exposure, leading to the release of Œ≤-catenin from the cell membrane and stimulation of the Wnt/Œ≤-catenin pathway.	a2b		Y
39	Viral protein interaction with cytokine and cytokine receptor - Melanogenesis	33371432	In epidermal cells, melanocytes and Langerhans cells are morphologically classified as dendritic cells. As professional antigen presenting cells (APCs), Langerhans cells as well as dermal dendritic cells have particularly strong antigen presenting ability. APCs take up a foreign antigen into cells by endocytosis and phagocytosis and present the antigen peptides. APCs express a glycoprotein called…	a2b	NO_PMID_RETURNED	N
40	Wnt signaling pathway - Cytokine-cytokine receptor interaction	36794234	Inhibition of the Wnt/Œ≤-catenin signaling pathway with iCRT-14 significantly recovered normal endothelial function by decreasing inflammatory cytokine production, monocyte adhesion and endothelial permeability.	a2b		Y
41	cGMP-PKG signaling pathway - Oxytocin signaling pathway	25963797	cGMP-dependent protein kinase (PKG) inhibitor KT-5823 blocks the protective effect of OT (62.5 nM) treatment at reperfusion.	a2b	NO_PMID_RETURNED	N
42	Melanogenesis - Viral protein interaction with cytokine and cytokine receptor	33371432	In epidermal cells, melanocytes and Langerhans cells are morphologically classified as dendritic cells. As professional antigen presenting cells (APCs), Langerhans cells as well as dermal dendritic cells have particularly strong antigen presenting ability. APCs take up a foreign antigen into cells by endocytosis and phagocytosis and present the antigen peptides. APCs express a glycoprotein called…	b2a	NO_PMID_RETURNED	N
43	Wnt signaling pathway - Chemokine signaling pathway	35562953	When investigating the effect of CCL2 on Œ≤-catenin activity, we found that CCL2 modulates components of the Wnt/Œ≤-catenin pathway and alters the clonogenicity of GBM cells.	b2a		Y
44	Hippo signaling pathway - p53 signaling pathway	33445626	The Hippo pathway scaffold RASSF1A is activated by ATM-mediated . Although ATM inhibits ARF, both RASSF1A and ARF prevent MDM2-mediated p53 degradation.	a2b		Y
45	Sphingolipid signaling pathway - Adherens junction	22982021	In the endothelium, S1P1 signaling is critical for VE-cadherin-dependent adherens junction assembly and regulation of vascular permeability	a2b	NO_PMID_RETURNED	N
46	TGF-beta signaling pathway - Phosphatidylinositol signaling system	27893708	TGF-Œ≤ promotes the translation of USP15 through activation of mammalian target of rapamycin by the phosphoinositide 3-kinase/AKT pathway.	a2b		Y
47	Calcium signaling pathway - TGF-beta signaling pathway	32281291	Furthermore, our study indicated that human TGF-Œ≤1 promotes cytosolic calcium (Ca2+ ) activity and MK maturation. We noticed that TGF-Œ≤1 increased intracellular free Ca2+ ([Ca2+ ]i) via reactive oxygen species-mediated activation of transient receptor potential (TRP) ion channels.	b2a		Y
48	cAMP signaling pathway - PPAR signaling pathway	32725213	EP2 agonism increased cAMP and HIF-1Œ± signaling subsequent to declines in PPARŒ± and RXR mRNA levels, which in turn decreased scleral fibrosis and promoted myopia.	b2a		Y
49	Phosphatidylinositol signaling system - TGF-beta signaling pathway	27893708	TGF-Œ≤ promotes the translation of USP15 through activation of mammalian target of rapamycin by the phosphoinositide 3-kinase/AKT pathway.	b2a		Y
50	Phospholipase D signaling pathway - Melanogenesis	14615486	Phospholipase D (PLD) has been reported to be involved in differentiation. / Treatment of B16 cells with Œ±-MSH was found to cause marked decreases in the PLD1 activity concurrent with its reduced protein level. Moreover, treatment of exogenous bacterial PLD also inhibited Œ±-MSH-induced melanogenesis.	a2b	NO_PMID_RETURNED	N
