# Supplementary material for: Detecting and dissecting signaling crosstalk via the multilayer network integration of signaling and regulatory interactions
Source: Nucleic Acids Res. 2023 Nov 11;52(1):e5. doi: 10.1093/nar/gkad1035 (PMC10783515; doi:10.1093/nar/gkad1035)
Supplement: gkad1035_Supplemental_Files [file gkad1035_supplemental_files.zip › Supplementary_File_2.xlsx]

## Sheet: manual_curation_shortest_sp1
Discovery rank	Pathway pair	PMID	Key sentences	Direction	Notes	From PubMed query?
1	MAPK signaling pathway - cAMP signaling pathway	31412674	In mammals, the tachykinin 3 (TAC3)/tachykinin receptor 3 (TACR3) systems have been confirmed to play an important role in the regulation of puberty onset. / Using grass carp pituitary cells as the model, TACR3 mRNA expression could be stimulated by insulin-like growth factor (IGF)-I and -II via the IGF-I receptor coupled to phosphatidylinositol-3-kinase (PI3K)/protein kinase B (Akt) and mitogen-…	a2b	Multiple supporting sentences throughout the article, separated by " / "	Y
2	MAPK signaling pathway - cGMP-PKG signaling pathway	29590153	Using a combination of in vivo injections and in vitro primary cell cultures, we provide evidences that the inhibition of VIH-2 on hepatopancreatic Vg gene expression is mediated through a functional coupling of the GC/cGMP pathway with different MAPK-dependent cascades in female shrimp. In VIH-2 signaling, the NO-independent GC/cGMP/PKG cascades were upstream of the MAPKs. Activations of the MAP…	b2a		Y
3	cGMP-PKG signaling pathway - MAPK signaling pathway	29590153	Using a combination of in vivo injections and in vitro primary cell cultures, we provide evidences that the inhibition of VIH-2 on hepatopancreatic Vg gene expression is mediated through a functional coupling of the GC/cGMP pathway with different MAPK-dependent cascades in female shrimp. In VIH-2 signaling, the NO-independent GC/cGMP/PKG cascades were upstream of the MAPKs. Activations of the MAP…	a2b		Y
4	Relaxin signaling pathway - TGF-beta signaling pathway	32297670	This relaxin-induced inhibition of pSmad2 and/or pSmad3 results in its ability to disrupt TGF-beta-1-induced myofibroblast differentiation and ECM-production, as well as the TGF-beta-1-induced suppression of collagen-degrading enzyme activity	a2b		Y
5	cAMP signaling pathway - T cell receptor signaling pathway	28660299	These results demonstrate that melatonin mediates green-light-induced T-lymphocyte proliferation via the Mel1b and Mel1c receptors by triggering crosstalk between the cAMP/PKA and PLC/PKC signal pathways followed by ERK1/2 activation.	a2b		Y
6	TGF-beta signaling pathway - Relaxin signaling pathway	32297670	The anti-fibrotic effects of recombinant human relaxin (RLX; 16.8 nM) or the AT2 R-agonist, Compound 21 (C21; 1 ŒºM), were evaluated in TGF-Œ≤1-stimulated HCMFs, in the absence or presence of an RXFP1 antagonist (1 ŒºM) or AT2 R antagonist (0.1 ŒºM) to confirm RXFP1-AT2 R crosstalk.	a2b		Y
7	cAMP signaling pathway - Toll-like receptor signaling pathway	18765807	This is accomplished through its surface fimbriae, which induce CXCR4/TLR2 co-association in lipid rafts and interact with both receptors: Binding to CXCR4 induces cAMP-dependent protein kinase A (PKA) signaling, which in turn inhibits TLR2-mediated proinflammatory and antimicrobial responses to the pathogen.	a2b		Y
8	cGMP-PKG signaling pathway - TGF-beta signaling pathway	26266090	The type I transforming growth factor Œ≤ (TGFŒ≤) receptor Activin receptor-like kinase 7 (Alk7) is highly expressed in adipose tissues and is down-regulated in obese patients. / Interestingly, Alk7 expression is increased by cGMP/protein kinase G (PKG) signaling, which enhances brown adipocyte differentiation.	a2b	Multiple supporting sentences throughout the article, separated by " / "	Y
9	TGF-beta signaling pathway - cGMP-PKG signaling pathway	18619489	The intracellular effects of Ang II are influenced by nitric oxide (NO)/cGMP-dependent cross talk and are mediated by the release of autocrine factors, such as transforming growth factor (TGF)-beta1 and interleukin (IL)-6.	a2b		Y
10	cAMP signaling pathway - ErbB signaling pathway	30647127	Consistent with this model, PYG activation was EGFR-dependent and may be initiated by the constitutively active form of RAS. Consequently, PYG activation in Kit 225 T cells could be blocked with specific inhibitors of RAS, EPAC, RAP1, RAF1, ADCY6, and cAMP-dependent protein kinase	a2b		Y
11	Notch signaling pathway - Oxytocin signaling pathway	11897506	We have shown that estrogen transactivates the epidermal growth factor receptor (EGFR) to MAP K signaling axis via the G-protein-coupled receptor (GPCR), GPR30, through the release of surface-bound proHB-EGF from estrogen receptor (ER)-negative human breast cancer cells.	a2b	NO_PMID_RETURNED	N
12	Neurotrophin signaling pathway - Cytokine-cytokine receptor interaction	32470881	The aims of this study were to investigate whether glial-derived neurotrophic factor (GDNF), which has been confirmed to be produced mostly by EGCs, might regulate enteric mast cells and ameliorate dextran sulfate sodium (DSS)-induced experimental colitis. / GDNF resulted in a significant inhibition of the activation of enteric mast cells by down-regulating JNK signal pathway, lessening intracell…	a2b	Multiple supporting sentences throughout the article, separated by " / "	Y
13	cAMP signaling pathway - Neurotrophin signaling pathway	20842321	In the last few years, accumulating evidence has shown the existence of an important cross-talk between adenosine A(2A) receptors (A(2A)Rs) and brain-derived neurotrophic factor (BDNF). Not only are A(2A)Rs involved in the mechanism of transactivation of BDNF receptor TrkB, they also modulate the effect of BDNF on synaptic transmission, playing a facilitatory and permissive role. The cAMP-PKA pat…	a2b		Y
14	Retrograde endocannabinoid signaling - p53 signaling pathway	22525700	Anti-neuroplastic changes which occur in depression include a decrease in proliferation of neural stem cells (NSCs), decreased survival of neuroblasts and immature neurons, impaired neurocircuitry (cortical-striatal-limbic circuits), reduced levels of neurotrophins, reduced spine density and dendritic retraction.	a2b	NO_PMID_RETURNED	N
15	Cytokine-cytokine receptor interaction - Insulin secretion	35563026	Myokines have profound effects on energy metabolism and inflammation, contributing to the pathophysiology of type 2 diabetes (T2D) and other metabolic diseases. Myokines have been shown to increase insulin sensitivity, thereby improving glucose disposal and regulating glucose and lipid metabolism.	a2b		Y
16	Retrograde endocannabinoid signaling - Rap1 signaling pathway	32824627	In this review, we will focus on the three major pathways involved in myelination (PI3K/Akt/mTOR, ERK1/2-MAPK, and Wnt/Œ≤-catenin) and recent advances describing the crosstalk elements which help to regulate them. In addition, we will review the tight relation between Ras GTPases and myelination processes and discuss its potential as novel elements of crosstalk between the pathways.	a2b		N
17	ErbB signaling pathway - cAMP signaling pathway	31017840	Recently, an alternative paradigm for cAMP signaling has emerged in which growth factor-receptor tyrosine kinases (RTKs; e.g., EGFR) access and modulate G proteins via a cytosolic guanine-nucleotide exchange modulator (GEM), GIV/girdin; dysregulation of this pathway is frequently encountered in cancers. / Taking these results together, our model reveals that GIV acts as a tunable control valve th…	a2b	Multiple supporting sentences throughout the article, separated by " / "	Y
18	cAMP signaling pathway - NOD-like receptor signaling pathway	23143333	Taken together, these findings indicate that Ca2+ and cAMP are two key molecular regulators of the NLRP3 inflammasome that have critical roles in the molecular pathogenesis of CAPS.	a2b	NO_PMID_RETURNED	N
19	cAMP signaling pathway - TNF signaling pathway	21781612	In addition, recent evidence is discussed that NE and epinephrine, through stimulation of the beta(2)-adrenoreceptor-cAMP-protein kinase A pathway, inhibit the production of type 1/proinflammatory cytokines, such as interleukin (IL-12), tumor necrosis factor-alpha, and interferon-gamma by antigen-presenting cells and T helper (Th) 1 cells, whereas they stimulate the production of type 2/anti-infl…	a2b		Y
20	Oxytocin signaling pathway - MAPK signaling pathway	28506310	Additionally, our study establishes that experimental attenuation of the TGFŒ≤/pSmad3 pathway with Smad3-targeted shRNA, further downregulates OXTR, and correspondingly diminishes pERK, as compared to the non-target shRNA control vector.	a2b		Y
21	Cytokine-cytokine receptor interaction - TNF signaling pathway	36177883	PGRN functions as a competitor that binds to tumor necrosis factor receptor 1 (TNFR1), thereby blocking the TNF-Œ± pathway. PGRN is regarded as an agonist of chondrogenesis and osteogenesis, delaying the progression of inflammation through the TNFR2 pathway.	a2b		Y
22	Cytokine-cytokine receptor interaction - Neurotrophin signaling pathway	34642455	NFŒ∫B elicited BDNF changes may be accountable for the pathogenesis of LPS induced depression, where APN might present an alternative therapeutic target for depressive disorders.	a2b		Y
23	Oxytocin signaling pathway - Rap1 signaling pathway	28506310	In this study, we evaluated the effect of control lentiviral transduction on oxytocin receptor (OXTR) expression through the ERK/MAPK pathway in mouse and human skeletal muscle cells, on myogenic activity, and in vivo on mouse muscle regeneration.	b2a	NO_PMID_RETURNED	N
24	Neurotrophin signaling pathway - cGMP-PKG signaling pathway	18178184	We have reported previously that genipin, a natural iridoid compound, induces neuritogenesis through a nitric oxide (NO)‚Äìcyclic GMP (cGMP)‚ÄìcGMP-dependent protein kinase (PKG) signaling pathway in PC12h cells and that neuronal NO synthase (nNOS) is one of the target molecules of genipin in vitro. Recently, it has been suggested that the neurotrophic effects of NO are due to its direct activati…	b2a	NO_PMID_RETURNED	N
25	Neurotrophin signaling pathway - cAMP signaling pathway	27128150	We previously reported that nobiletin, a poly-methoxylated flavone from the citrus peel, improved the symptoms in various types of animal models of memory loss and activated the cAMP responsive element (CRE)-dependent transcription in PC12 cells. Nobiletin activated the cAMP/PKA/MEK/Erk/MAPK signaling pathway without using the TrkA signaling activated by nerve growth factor (NGF).	a2b		Y
26	cGMP-PKG signaling pathway - TNF signaling pathway	27142162	Via their shared cGMP-forming transmembrane guanylyl cyclase (GC)-A receptor (also named NP receptor A), they stimulate diuresis/natriuresis and vasodilatation and inhibit the renin‚Äìangiotensin‚Äìaldosterone and sympathetic systems. / In vitro studies showed that synthetic ANP, via GC-A, reduces TNF-Œ±‚Äìinduced endothelial hyperpermeability and limits neutrophil adhesion to hypoxic endothelia.	a2b		Y
27	Oxytocin signaling pathway - Neurotrophin signaling pathway	35721318	Brain-derived Neurotrophic Factor (BDNF) binds to the TrkB tyrosine kinase receptor, which dictates the sensitivity of neurons to BDNF. / Here we report that the brain neuropeptide oxytocin increases BDNF TrkB activity in primary cortical neurons and in the mammalian neocortex during postnatal development.	a2b	Multiple supporting sentences throughout the article, separated by " / "	Y
28	Neurotrophin signaling pathway - Oxytocin signaling pathway	35721318	In the brain, the receptor for oxytocin is expressed at time periods of heightened plasticity, which is also promoted by BDNF, an activity-dependent trophic factor.	a2b		Y
29	Retrograde endocannabinoid signaling - Notch signaling pathway	30649797	The pathways of Hedgehog and notch signaling, mismatch repair (MMR), and retrograde endocannabinoid were significantly abnormally regulated in EPN tissue.	No direction	NO_PMID_RETURNED, The two pathways are related in co-regulation, but cross talk between them is not clear.	N
30	p53 signaling pathway - Oxytocin signaling pathway	37217187	Further to this, P53 is a tumour suppressor gene that halts tumour formation by regulating cell division by keeping cells from proliferating uncontrollably. In normal cells, treatment with OT and DHT increased p53 (Fig. 2i, P¬†=¬†0.0039), which was also seen in malignant cells (Fig. 2j, P¬†=¬†0.0259).	b2a		N
31	Apoptosis - Retrograde endocannabinoid signaling	12934069	Endocannabinoids are a new class of lipid mediators, which include amides, esters and ethers of long-chain polyunsaturated fatty acids. Anandamide (N-arachidonoylethanolamine; AEA) and 2-arachidonoylglycerol (2-AG) are the main endogenous agonists of cannabinoid receptors able to mimic several pharmacological effects of Œî-9-tetrahydrocannabinol, the active principle of Cannabis sativa preparatio…	b2a	NO_PMID_RETURNED, Multiple supporting sentences throughout the article, separated by " / "	N
32	cAMP signaling pathway - Epithelial cell signaling in Helicobacter pylori infection	24099599	Interestingly, Lu et al. described significant differences in the activation of signaling pathways (mitogen-activated protein kinases [MAPKs], c-Fos, and c-Jun-, cAMP response element-binding protein [CREB]-, activator protein-1 [AP-1]-, and NF-Œ∫B-related signaling) induced by H. pylori AlpA/B deletion mutants.	b2a	NO_PMID_RETURNED	N
33	p53 signaling pathway - Retrograde endocannabinoid signaling	22525700	Anti-neuroplastic changes which occur in depression include a decrease in proliferation of neural stem cells (NSCs), decreased survival of neuroblasts and immature neurons, impaired neurocircuitry (cortical-striatal-limbic circuits), reduced levels of neurotrophins, reduced spine density and dendritic retraction.	b2a	NO_PMID_RETURNED	N
34	Notch signaling pathway - Ras signaling pathway	31126994	Furthermore, cross-talk between the NOTCH and hypoxia-response pathways modulates the capability of the VPCs to respond to RAS/MAPK signaling. Lateral NOTCH signaling positively regulates the prolyl hydroxylase EGL-9, which promotes HIF-1 degradation in uncommitted VPCs and permits RAS/MAPK-induced differentiation.	a2b		Y
35	PI3K-Akt signaling pathway - TGF-beta signaling pathway	25393149	These findings indicate that the TGFŒ≤1-antimitogenic effect in GH3B6 cells was attenuated by the MEK/ERK1/2 and PI3K/Akt pathways via modulating Smad2/3 phosphorylation.	a2b		Y
36	cAMP signaling pathway - MAPK signaling pathway	28106114	Under these conditions the subsequent Forskolin-induced cAMP release reverses the transient increase of EGF-mediated ERK1&2 kinase activity while reinforcing PKA activation.	a2b		Y
37	Hippo signaling pathway - cAMP signaling pathway	23752589	The YAP transcription coactivator is a major effector of the Hippo pathway and is phosphorylated and inactivated by the Hippo pathway kinases Lats1/2. / Here we demonstrate that cyclic adenosine monophosphate (cAMP), a second messenger downstream from GŒ±s-coupled receptors, acts through protein kinase A (PKA) and Rho GTPases to stimulate Lats kinases and YAP phosphorylation.	b2a		N
38	Cytokine-cytokine receptor interaction - Adrenergic signaling in cardiomyocytes	23785004	Proinflammatory cytokine tumor necrosis factor-Œ± (TNFŒ±) induces Œ≤-adrenergic receptor (Œ≤AR) desensitization, but mechanisms proximal to the receptor in contributing to cardiac dysfunction are not known. / wo different proinflammatory transgenic mouse models with cardiac overexpression of myotrophin (a prohypertrophic molecule) or TNFŒ± showed that TNFŒ± alone is sufficient to mediate Œ≤AR des…	a2b	Multiple supporting sentences throughout the article, separated by " / "	Y
39	cAMP signaling pathway - Notch signaling pathway	31126994	Furthermore, cross-talk between the NOTCH and hypoxia-response pathways modulates the capability of the VPCs to respond to RAS/MAPK signaling.	a2b	Hypoxia induces cancer-associated cAMP/PKA signalling.	N
40	MAPK signaling pathway - Oxytocin signaling pathway	28506310	In this study, we evaluated the effect of control lentiviral transduction on oxytocin receptor (OXTR) expression through the ERK/MAPK pathway in mouse and human skeletal muscle cells, on myogenic activity, and in vivo on mouse muscle regeneration.	a2b		Y
41	cAMP signaling pathway - GnRH signaling pathway	31882999	In recent years, there has been growing evidence surrounding the complexity of gonadotropin hormone/receptor signaling, with it increasingly apparent that the GŒ±s/cAMP/PKA pathway is not the sole signaling pathway that confers their biological actions.	a2b		Y
42	Epithelial cell signaling in Helicobacter pylori infection - cAMP signaling pathway	24099599	Interestingly, Lu et al. described significant differences in the activation of signaling pathways (mitogen-activated protein kinases [MAPKs], c-Fos, and c-Jun-, cAMP response element-binding protein [CREB]-, activator protein-1 [AP-1]-, and NF-Œ∫B-related signaling) induced by H. pylori AlpA/B deletion mutants.	a2b	NO_PMID_RETURNED	N
43	Adrenergic signaling in cardiomyocytes - Neurotrophin signaling pathway	16698793	Neuregulin-1 (NRG-1), a cardioactive growth factor released from endothelial cells, has been shown to be indispensable for the normal function of the adult heart by binding to ErbB4 receptors on cardiomyocytes. / In addition, in view of our previously described anti-adrenergic effects of NRG-1, we have studied which neurohormonal stimuli affect endothelial NRG-1 expression and release and how thi…	b2a	Multiple supporting sentences throughout the article, separated by " / "	Y
44	Ras signaling pathway - Notch signaling pathway	28881855	Complicated interactions between Ras and Notch signaling have been explicitly indicated in mediating cellular functions. Ras increases the expression of Delta1 and Notch1 via p38/MAPK kinase	a2b		Y
45	T cell receptor signaling pathway - p53 signaling pathway	30298904	We previously reported a form of activation-induced cell death, which is dependent on p53 (p53-induced CD28-dependent T-cell apoptosis, PICA).	b2a		Y
46	p53 signaling pathway - Rap1 signaling pathway	33754023	In summary, Rap1 may link telomere biology to fatty acid metabolism and aging-related cardiac pathologies via modulating the p53/PPARŒ± signaling pathway, which could represent a therapeutic target in preventing/attenuating cardiac aging.	b2a	NO_PMID_RETURNED	N
47	Relaxin signaling pathway - cAMP signaling pathway	27601715	When both hormones were added simultaneously, relaxin attenuated FSH-mediated inhibition of ERK1/2 and AKT phosphorylation and FSH-mediated activation of cAMP production.	a2b		Y
48	Wnt signaling pathway - Oxytocin signaling pathway	29530929	We show that Med12 is required for Wnt signaling in zebrafish. However, oxt expression is unaffected in Wnt-inhibited embryos indicating independence of Wnt signaling. In fact, overactive Wnt signaling inhibits oxt expression, and we identify a Wnt-sensitive period starting at 24‚ÄÖh post fertilization (hpf).	a2b	NO_PMID_RETURNED	N
49	FoxO signaling pathway - Relaxin signaling pathway	27328024	The AKT target FOXO1 is reported to function primarily as a repressor of FSH genes, including Ccnd2 and Inha. / It is generally recognized that the differentiation response of GCs to FSH includes but is not restricted to the following: steroid hormone biosynthesis (estrogen and progesterone); membrane receptor biosynthesis (LHCGR, prolactin, EGFR, lipoprotein receptors), protein hormone biosynthe…	a2b	NO_PMID_RETURNED	N
50	T cell receptor signaling pathway - Retrograde endocannabinoid signaling				NO_PMID_RETURNED. Web search did not result in cross talk or relations that can connect this pair.	N
